# Supplementary material for: Comprehensive multi-omics and biochemical analysis to elucidate the molecular response mechanisms of gill and kidney tissues under acute salinity stress in Pseudobagras ussuriensis
Source: BMC Genomics. 2025 Jul 1;26:590. doi: 10.1186/s12864-025-11773-w (PMC12211720; doi:10.1186/s12864-025-11773-w)
Supplement: Supplementary file 3 — Supplementary Material 3. [file 12864_2025_11773_MOESM3_ESM.xlsx]

## Sheet: Supplementary Material 3
Supplementary Material 3. Specific information table of clustering heatmap of differential genes and metabolites in gill
RNA_id	RNA_Term	RNA_Classification_level1	RNA_Classification_level2	RNA_ListHits	RNA_ListTotal	RNA_PopHits	RNA_PopTotal	RNA_p-value	RNA_q-value	RNA_Enrichment_score	RNA_GeneRatio	RNA_Substances	RNA_hyperlink_only_excel	Met_id	Met_Classification_level1	Met_Classification_level2	Met_Term	Met_ListHits	Met_ListTotal	Met_PopHits	Met_PopTotal	Met_p-value	Met_q-value	Met_Enrichment_score	Met_Substances	Met_GeneRatio	combination_p-value
ko00564	Glycerophospholipid metabolism	Metabolism	Lipid metabolism	3	727	200	14046	0.998364	0.99998	0.289807	0.00412655	TRINITY_DN27155_c0_g1_i1_4;TRINITY_DN27316_c0_g2_i1_1;TRINITY_DN28874_c0_g1_i2_2	ko00564	ko00564	Metabolism	Lipid metabolism	Glycerophospholipid metabolism	3	14	56	2992	0.00195365	0.0371193	11.449	C00157,C00670,C02737	0.214286	0.0441639
ko00260	Glycine, serine and threonine metabolism	Metabolism	Amino acid metabolism	5	727	90	14046	0.501277	0.99998	1.07336	0.00687758	TRINITY_DN10540_c0_g1_i1_2;TRINITY_DN11013_c0_g1_i1_4;TRINITY_DN17329_c0_g1_i1_2;TRINITY_DN6571_c0_g2_i1_2;TRINITY_DN8151_c0_g1_i1_2	ko00260	ko00260	Metabolism	Amino acid metabolism	Glycine, serine and threonine metabolism	2	14	48	2992	0.0202857	0.192714	8.90476	C00740,C02737	0.142857	0.10084
ko00520	Amino sugar and nucleotide sugar metabolism	Metabolism	Carbohydrate metabolism	11	727	116	14046	0.0378101	0.330839	1.83212	0.0151307	TRINITY_DN17491_c0_g1_i6_4;TRINITY_DN25551_c0_g1_i1_4;TRINITY_DN27159_c0_g1_i5_2;TRINITY_DN27747_c1_g1_i13_4;TRINITY_DN27747_c1_g3_i1_4;TRINITY_DN29276_c0_g1_i13_2;TRINITY_DN29276_c0_g3_i1_2;TRINITY_DN29757_c2_g3_i1_4;TRINITY_DN32125_c0_g1_i1_2;TRINITY_DN40821_c0_g1_i1_2;TRINITY_DN9130_c0_g1_i1_2	ko00520	ko00520	Metabolism	Carbohydrate metabolism	Amino sugar and nucleotide sugar metabolism	1	14	118	2992	0.431398	0.431398	1.81114	C00357	0.0714286	0.127715
ko00970	Aminoacyl-tRNA biosynthesis	Genetic Information Processing	Translation	9	727	101	14046	0.0777632	0.489908	1.72163	0.0123796	TRINITY_DN11598_c0_g1_i1_2;TRINITY_DN11598_c0_g2_i1_2;TRINITY_DN1409_c0_g1_i1_2;TRINITY_DN16766_c0_g1_i1_3;TRINITY_DN3172_c0_g1_i1_2;TRINITY_DN32640_c0_g1_i1_2;TRINITY_DN33412_c0_g1_i1_2;TRINITY_DN42677_c0_g1_i1_2;TRINITY_DN8469_c0_g1_i1_2	ko00970	ko00970	Genetic Information Processing	Translation	Aminoacyl-tRNA biosynthesis	1	14	52	2992	0.218073	0.351015	4.10989	C00407	0.0714286	0.130223
ko00220	Arginine biosynthesis	Metabolism	Amino acid metabolism	6	727	77	14046	0.207839	0.922103	1.50549	0.00825309	TRINITY_DN22569_c0_g1_i1_2;TRINITY_DN25027_c0_g1_i1_3;TRINITY_DN27195_c0_g1_i1_4;TRINITY_DN27565_c0_g1_i8_1;TRINITY_DN27603_c1_g1_i12_1;TRINITY_DN28517_c3_g3_i1_4	ko00220	ko00220	Metabolism	Amino acid metabolism	Arginine biosynthesis	1	14	23	2992	0.102617	0.293526	9.29193	C00624	0.0714286	0.14604
ko00790	Folate biosynthesis	Metabolism	Metabolism of cofactors and vitamins	5	727	56	14046	0.16276	0.835833	1.72504	0.00687758	TRINITY_DN14540_c0_g1_i1_2;TRINITY_DN14818_c0_g1_i1_2;TRINITY_DN21637_c0_g1_i1_2;TRINITY_DN25895_c0_g1_i2_4;TRINITY_DN37912_c0_g1_i1_2	ko00790	ko00790	Metabolism	Metabolism of cofactors and vitamins	Folate biosynthesis	1	14	58	2992	0.240168	0.351015	3.68473	C00835	0.0714286	0.197711
ko00430	Taurine and hypotaurine metabolism	Metabolism	Metabolism of other amino acids	1	727	27	14046	0.762196	0.99998	0.715574	0.00137552	TRINITY_DN21253_c0_g1_i1_4	ko00430	ko00430	Metabolism	Metabolism of other amino acids	Taurine and hypotaurine metabolism	1	14	24	2992	0.106848	0.293526	8.90476	C05123	0.0714286	0.285376
ko00380	Tryptophan metabolism	Metabolism	Amino acid metabolism	7	727	101	14046	0.268133	0.99998	1.33904	0.00962861	TRINITY_DN25976_c0_g1_i13_2;TRINITY_DN26605_c0_g1_i1_2;TRINITY_DN28362_c0_g1_i15_4;TRINITY_DN31961_c0_g1_i1_2;TRINITY_DN41181_c0_g1_i1_2;TRINITY_DN6571_c0_g2_i1_2;TRINITY_DN9867_c0_g1_i1_2	ko00380	ko00380	Metabolism	Amino acid metabolism	Tryptophan metabolism	1	14	83	2992	0.326137	0.364506	2.57487	C00328	0.0714286	0.295716
ko00565	Ether lipid metabolism	Metabolism	Lipid metabolism	3	727	80	14046	0.79033	0.99998	0.724519	0.00412655	TRINITY_DN23946_c0_g1_i1_1;TRINITY_DN27316_c0_g2_i1_1;TRINITY_DN28874_c0_g1_i2_2	ko00565	ko00565	Metabolism	Lipid metabolism	Ether lipid metabolism	1	14	25	2992	0.111061	0.293526	8.54857	C00670	0.0714286	0.296269
ko00310	Lysine degradation	Metabolism	Amino acid metabolism	8	727	153	14046	0.539825	0.99998	1.01022	0.0110041	TRINITY_DN2189_c0_g2_i1_4;TRINITY_DN26605_c0_g1_i1_2;TRINITY_DN29605_c0_g1_i2_4;TRINITY_DN31961_c0_g1_i1_2;TRINITY_DN41181_c0_g1_i1_2;TRINITY_DN6571_c0_g2_i1_2;TRINITY_DN9867_c0_g1_i1_2;TRINITY_DN9885_c0_g1_i1_2	ko00310	ko00310	Metabolism	Amino acid metabolism	Lysine degradation	1	14	56	2992	0.232869	0.351015	3.81633	C00956	0.0714286	0.354553
ko00280	Valine, leucine and isoleucine degradation	Metabolism	Amino acid metabolism	5	727	125	14046	0.781569	0.99998	0.77282	0.00687758	TRINITY_DN25976_c0_g1_i13_2;TRINITY_DN26605_c0_g1_i1_2;TRINITY_DN28362_c0_g1_i15_4;TRINITY_DN31961_c0_g1_i1_2;TRINITY_DN6571_c0_g2_i1_2	ko00280	ko00280	Metabolism	Amino acid metabolism	Valine, leucine and isoleucine degradation	1	14	41	2992	0.176009	0.351015	5.21254	C00407	0.0714286	0.370895
ko00240	Pyrimidine metabolism	Metabolism	Nucleotide metabolism	4	727	121	14046	0.878503	0.99998	0.638694	0.00550206	TRINITY_DN20124_c0_g1_i2_4;TRINITY_DN25481_c0_g1_i6_3;TRINITY_DN2819_c0_g1_i1_2;TRINITY_DN28334_c0_g1_i11_2	ko00240	ko00240	Metabolism	Nucleotide metabolism	Pyrimidine metabolism	1	14	64	2992	0.261682	0.355141	3.33929	C00299	0.0714286	0.479467
ko00140	Steroid hormone biosynthesis	Metabolism	Lipid metabolism	3	727	64	14046	0.650649	0.99998	0.905648	0.00412655	TRINITY_DN24291_c0_g1_i10_2;TRINITY_DN29216_c2_g1_i7_4;TRINITY_DN29322_c0_g1_i2_1	ko00140	ko00140	Metabolism	Lipid metabolism	Steroid hormone biosynthesis	1	14	101	2992	0.382342	0.403583	2.11598	C18043	0.0714286	0.498769
ko00590	Arachidonic acid metabolism	Metabolism	Lipid metabolism	3	727	89	14046	0.846175	0.99998	0.651253	0.00412655	TRINITY_DN20080_c0_g1_i1_2;TRINITY_DN21637_c0_g1_i1_2;TRINITY_DN36596_c0_g1_i1_2	ko00590	ko00590	Metabolism	Lipid metabolism	Arachidonic acid metabolism	1	14	79	2992	0.313018	0.364506	2.70524	C00157	0.0714286	0.514654
