# Supplementary material for: Comprehensive multi-omics and biochemical analysis to elucidate the molecular response mechanisms of gill and kidney tissues under acute salinity stress in Pseudobagras ussuriensis
Source: BMC Genomics. 2025 Jul 1;26:590. doi: 10.1186/s12864-025-11773-w (PMC12211720; doi:10.1186/s12864-025-11773-w)
Supplement: Supplementary file 4 — Supplementary Material 4. [file 12864_2025_11773_MOESM4_ESM.xlsx]

## Sheet: Supplementary Material 4
Supplementary Material 4. Specific information table of clustering heatmap of differential genes and metabolites in kidney
RNA_id	RNA_Term	RNA_Classification_level1	RNA_Classification_level2	RNA_ListHits	RNA_ListTotal	RNA_PopHits	RNA_PopTotal	RNA_p-value	RNA_q-value	RNA_Enrichment_score	RNA_GeneRatio	RNA_Substances	RNA_hyperlink_only_excel	Met_id	Met_Classification_level1	Met_Classification_level2	Met_Term	Met_ListHits	Met_ListTotal	Met_PopHits	Met_PopTotal	Met_p-value	Met_q-value	Met_Enrichment_score	Met_Substances	Met_GeneRatio	combination_p-value
ko00240	Pyrimidine metabolism	Metabolism	Nucleotide metabolism	8	230	121	14046	0.000842127	0.0151301	4.03766	0.0347826	TRINITY_DN14081_c0_g1_i2_1;TRINITY_DN20124_c0_g1_i2_4;TRINITY_DN21130_c0_g1_i2_1;TRINITY_DN25571_c0_g1_i2_4;TRINITY_DN27261_c0_g1_i3_1;TRINITY_DN27261_c0_g2_i3_1;TRINITY_DN27748_c0_g1_i3_4;TRINITY_DN28539_c1_g1_i1_1	ko00240	ko00240	Metabolism	Nucleotide metabolism	Pyrimidine metabolism	3	43	64	2992	0.0628408	0.236861	3.26163	C00064,C00299,C02067	0.0697674	0.00727461
ko04080	Neuroactive ligand-receptor interaction	Environmental Information Processing	Signaling molecules and interaction	15	230	300	14046	0.000128377	0.00408006	3.05348	0.0652174	TRINITY_DN15407_c0_g1_i2_1;TRINITY_DN19992_c0_g1_i1_1;TRINITY_DN20037_c0_g1_i1_1;TRINITY_DN23174_c0_g1_i2_3;TRINITY_DN24468_c1_g1_i1_4;TRINITY_DN25007_c0_g1_i1_1;TRINITY_DN26739_c2_g1_i8_3;TRINITY_DN28035_c2_g4_i4_2;TRINITY_DN28090_c3_g1_i19_3;TRINITY_DN28579_c0_g1_i23_1;TRINITY_DN30116_c2_g1_i1_4;TRINITY_DN30741_c1_g1_i4_1;TRINITY_DN32772_c0_g1_i1_2;TRINITY_DN3803_c0_g1_i1_1;TRINITY_DN6011_c0_g1…	ko04080	ko04080	Environmental Information Processing	Signaling molecules and interaction	Neuroactive ligand-receptor interaction	1	43	41	2992	0.44984	0.565184	1.69711	C00696	0.0232558	0.00759928
ko00564	Glycerophospholipid metabolism	Metabolism	Lipid metabolism	1	230	200	14046	0.964059	0.999665	0.305348	0.00434783	TRINITY_DN26372_c1_g1_i2_4	ko00564	ko00564	Metabolism	Lipid metabolism	Glycerophospholipid metabolism	5	43	56	2992	0.00107265	0.0525601	6.21262	C00157,C00346,C00350,C00670,C04230	0.116279	0.0321575
ko04217	Necroptosis	Cellular Processes	Cell growth and death	12	230	338	14046	0.00991651	0.0838105	2.16815	0.0521739	TRINITY_DN19427_c0_g1_i1_2;TRINITY_DN27086_c2_g1_i17_3;TRINITY_DN27386_c1_g1_i1_3;TRINITY_DN28109_c2_g1_i6_3;TRINITY_DN28212_c2_g1_i37_1;TRINITY_DN28704_c0_g1_i1_2;TRINITY_DN29203_c1_g1_i2_2;TRINITY_DN29716_c0_g2_i6_4;TRINITY_DN29972_c1_g1_i1_1;TRINITY_DN30811_c0_g5_i1_1;TRINITY_DN37874_c0_g1_i1_3;TRINITY_DN7392_c0_g2_i1_3	ko04217	ko04217	Cellular Processes	Cell growth and death	Necroptosis	1	43	9	2992	0.122308	0.352534	7.73127	C00550	0.0232558	0.0348262
ko00760	Nicotinate and nicotinamide metabolism	Metabolism	Metabolism of cofactors and vitamins	5	230	78	14046	0.00903549	0.0789099	3.91472	0.0217391	TRINITY_DN24918_c1_g4_i1_2;TRINITY_DN25571_c0_g1_i2_4;TRINITY_DN27261_c0_g1_i3_1;TRINITY_DN27261_c0_g2_i3_1;TRINITY_DN27748_c0_g1_i3_4	ko00760	ko00760	Metabolism	Metabolism of cofactors and vitamins	Nicotinate and nicotinamide metabolism	2	43	55	2992	0.186457	0.435067	2.53023	C00042,C00153	0.0465116	0.0410455
ko00310	Lysine degradation	Metabolism	Amino acid metabolism	1	230	153	14046	0.921131	0.999665	0.399147	0.00434783	TRINITY_DN27485_c0_g1_i15_3	ko00310	ko00310	Metabolism	Amino acid metabolism	Lysine degradation	4	43	56	2992	0.00790098	0.0774296	4.9701	C00042,C00489,C00956,C03366	0.0930233	0.0853102
ko04140	Autophagy - animal	Cellular Processes	Transport and catabolism	9	230	332	14046	0.0960471	0.364701	1.6555	0.0391304	TRINITY_DN11927_c0_g1_i1_1;TRINITY_DN18436_c0_g1_i2_2;TRINITY_DN19427_c0_g1_i1_2;TRINITY_DN20352_c0_g1_i1_3;TRINITY_DN20363_c0_g1_i4_3;TRINITY_DN22569_c0_g1_i7_1;TRINITY_DN22886_c0_g1_i1_3;TRINITY_DN26797_c1_g1_i7_3;TRINITY_DN28847_c0_g2_i23_2	ko04140	ko04140	Cellular Processes	Transport and catabolism	Autophagy - animal	1	43	6	2992	0.0832576	0.259544	11.5969	C00350	0.0232558	0.089424
ko00600	Sphingolipid metabolism	Metabolism	Lipid metabolism	1	230	99	14046	0.806078	0.999665	0.616864	0.00434783	TRINITY_DN28066_c2_g6_i1_1	ko00600	ko00600	Metabolism	Lipid metabolism	Sphingolipid metabolism	3	43	35	2992	0.0131436	0.10734	5.96412	C00346,C00550,C12144	0.0697674	0.102931
ko00230	Purine metabolism	Metabolism	Nucleotide metabolism	5	230	252	14046	0.396241	0.857977	1.2117	0.0217391	TRINITY_DN23042_c0_g1_i2_3;TRINITY_DN25571_c0_g1_i2_4;TRINITY_DN27261_c0_g1_i3_1;TRINITY_DN27261_c0_g2_i3_1;TRINITY_DN27748_c0_g1_i3_4	ko00230	ko00230	Metabolism	Nucleotide metabolism	Purine metabolism	4	43	101	2992	0.0551919	0.236861	2.7557	C00059,C00064,C00262,C00387	0.0930233	0.147883
ko04150	mTOR signaling pathway	Environmental Information Processing	Signal transduction	6	230	317	14046	0.418098	0.876694	1.15589	0.026087	TRINITY_DN14915_c0_g1_i1_1;TRINITY_DN20352_c0_g1_i1_3;TRINITY_DN22569_c0_g1_i7_1;TRINITY_DN26372_c1_g1_i2_4;TRINITY_DN26797_c1_g1_i7_3;TRINITY_DN26818_c0_g1_i11_1	ko04150	ko04150	Environmental Information Processing	Signal transduction	mTOR signaling pathway	1	43	4	2992	0.0562868	0.236861	17.3953	C00062	0.0232558	0.153406
ko00220	Arginine biosynthesis	Metabolism	Amino acid metabolism	1	230	77	14046	0.720506	0.999665	0.793111	0.00434783	TRINITY_DN29866_c1_g1_i11_1	ko00220	ko00220	Metabolism	Amino acid metabolism	Arginine biosynthesis	2	43	23	2992	0.0421776	0.231456	6.05056	C00062,C00064	0.0465116	0.174325
ko00970	Aminoacyl-tRNA biosynthesis	Genetic Information Processing	Translation	1	230	101	14046	0.812421	0.999665	0.604649	0.00434783	TRINITY_DN16766_c0_g1_i1_3	ko00970	ko00970	Genetic Information Processing	Translation	Aminoacyl-tRNA biosynthesis	3	43	52	2992	0.0375046	0.231456	4.01431	C00062,C00064,C00079	0.0697674	0.174555
ko00250	Alanine, aspartate and glutamate metabolism	Metabolism	Amino acid metabolism	1	230	97	14046	0.799521	0.999665	0.629583	0.00434783	TRINITY_DN30401_c2_g8_i1_1	ko00250	ko00250	Metabolism	Amino acid metabolism	Alanine, aspartate and glutamate metabolism	2	43	28	2992	0.0602483	0.236861	4.9701	C00042,C00064	0.0465116	0.219476
ko00740	Riboflavin metabolism	Metabolism	Metabolism of cofactors and vitamins	1	230	14	14046	0.206461	0.61469	4.36211	0.00434783	TRINITY_DN25571_c0_g1_i2_4	ko00740	ko00740	Metabolism	Metabolism of cofactors and vitamins	Riboflavin metabolism	1	43	24	2992	0.294448	0.497515	2.89922	C00016	0.0232558	0.24656
ko00524	Neomycin, kanamycin and gentamicin biosynthesis	Metabolism	Biosynthesis of other secondary metabolites	1	230	6	14046	0.0943295	0.363446	10.1783	0.00434783	TRINITY_DN30463_c1_g2_i2_1	ko00524	ko00524	Metabolism	Biosynthesis of other secondary metabolites	Neomycin, kanamycin and gentamicin biosynthesis	1	43	81	2992	0.695362	0.71897	0.85903	C00043	0.0232558	0.256112
ko02010	ABC transporters	Environmental Information Processing	Membrane transport	2	230	93	14046	0.451791	0.92476	1.31332	0.00869565	TRINITY_DN21362_c0_g1_i1_3;TRINITY_DN29572_c0_g1_i14_1	ko02010	ko02010	Environmental Information Processing	Membrane transport	ABC transporters	3	43	93	2992	0.147694	0.380894	2.24456	C00059,C00062,C00064	0.0697674	0.258315
ko00770	Pantothenate and CoA biosynthesis	Metabolism	Metabolism of cofactors and vitamins	1	230	26	14046	0.349266	0.795718	2.34883	0.00434783	TRINITY_DN25571_c0_g1_i2_4	ko00770	ko00770	Metabolism	Metabolism of cofactors and vitamins	Pantothenate and CoA biosynthesis	1	43	30	2992	0.353649	0.525115	2.31938	C00831	0.0232558	0.35145
ko00630	Glyoxylate and dicarboxylate metabolism	Metabolism	Carbohydrate metabolism	2	230	109	14046	0.535486	0.99686	1.12054	0.00869565	TRINITY_DN19949_c0_g1_i4_4;TRINITY_DN3152_c0_g1_i1_1	ko00630	ko00630	Metabolism	Carbohydrate metabolism	Glyoxylate and dicarboxylate metabolism	2	43	64	2992	0.23415	0.456791	2.17442	C00042,C00064	0.0465116	0.354096
ko00330	Arginine and proline metabolism	Metabolism	Amino acid metabolism	2	230	99	14046	0.484193	0.946707	1.23373	0.00869565	TRINITY_DN29093_c2_g8_i2_4;TRINITY_DN29866_c1_g1_i11_1	ko00330	ko00330	Metabolism	Amino acid metabolism	Arginine and proline metabolism	2	43	69	2992	0.261023	0.456791	2.01685	C00062,C03415	0.0465116	0.355508
ko00520	Amino sugar and nucleotide sugar metabolism	Metabolism	Carbohydrate metabolism	2	230	116	14046	0.569262	0.999665	1.05292	0.00869565	TRINITY_DN18654_c0_g1_i2_3;TRINITY_DN30463_c1_g2_i2_1	ko00520	ko00520	Metabolism	Carbohydrate metabolism	Amino sugar and nucleotide sugar metabolism	3	43	118	2992	0.239337	0.456791	1.76902	C00043,C01170,C06241	0.0697674	0.369115
ko00270	Cysteine and methionine metabolism	Metabolism	Amino acid metabolism	2	230	121	14046	0.592285	0.999665	1.00941	0.00869565	TRINITY_DN30557_c2_g2_i26_1;TRINITY_DN4940_c0_g1_i1_1	ko00270	ko00270	Metabolism	Amino acid metabolism	Cysteine and methionine metabolism	2	43	67	2992	0.250258	0.456791	2.07706	C00059,C02989	0.0465116	0.384999
ko00350	Tyrosine metabolism	Metabolism	Amino acid metabolism	2	230	55	14046	0.227347	0.64667	2.22071	0.00869565	TRINITY_DN17418_c0_g1_i1_3;TRINITY_DN17470_c0_g1_i2_2	ko00350	ko00350	Metabolism	Amino acid metabolism	Tyrosine metabolism	1	43	78	2992	0.681463	0.71897	0.892069	C00042	0.0232558	0.393609
ko00190	Oxidative phosphorylation	Metabolism	Energy metabolism	2	230	323	14046	0.970483	0.999665	0.37814	0.00869565	TRINITY_DN27687_c1_g3_i1_3;TRINITY_DN29702_c0_g3_i4_1	ko00190	ko00190	Metabolism	Energy metabolism	Oxidative phosphorylation	1	43	16	2992	0.207214	0.456791	4.34884	C00042	0.0232558	0.448439
ko00140	Steroid hormone biosynthesis	Metabolism	Lipid metabolism	2	230	64	14046	0.282052	0.731659	1.90842	0.00869565	TRINITY_DN16352_c0_g1_i5_1;TRINITY_DN29179_c1_g1_i14_2	ko00140	ko00140	Metabolism	Lipid metabolism	Steroid hormone biosynthesis	1	43	101	2992	0.774007	0.774007	0.688925	C11133	0.0232558	0.467236
ko00020	Citrate cycle (TCA cycle)	Metabolism	Carbohydrate metabolism	1	230	124	14046	0.872083	0.999665	0.492496	0.00434783	TRINITY_DN27621_c0_g1_i7_3	ko00020	ko00020	Metabolism	Carbohydrate metabolism	Citrate cycle (TCA cycle)	1	43	20	2992	0.252072	0.456791	3.47907	C00042	0.0232558	0.468858
ko00590	Arachidonic acid metabolism	Metabolism	Lipid metabolism	1	230	89	14046	0.771011	0.999665	0.686175	0.00434783	TRINITY_DN41841_c0_g1_i1_4	ko00590	ko00590	Metabolism	Lipid metabolism	Arachidonic acid metabolism	2	43	79	2992	0.314829	0.497632	1.76155	C00157,C00696	0.0465116	0.492683
ko00071	Fatty acid degradation	Metabolism	Lipid metabolism	2	230	102	14046	0.499947	0.956103	1.19744	0.00869565	TRINITY_DN17418_c0_g1_i1_3;TRINITY_DN17470_c0_g1_i2_2	ko00071	ko00071	Metabolism	Lipid metabolism	Fatty acid degradation	1	43	50	2992	0.518011	0.604346	1.39163	C00489	0.0232558	0.508899
ko00340	Histidine metabolism	Metabolism	Amino acid metabolism	1	230	48	14046	0.547892	0.99686	1.27228	0.00434783	TRINITY_DN28926_c0_g1_i13_2	ko00340	ko00340	Metabolism	Amino acid metabolism	Histidine metabolism	1	43	47	2992	0.496259	0.59309	1.48046	C20522	0.0232558	0.521437
ko00620	Pyruvate metabolism	Metabolism	Carbohydrate metabolism	1	230	125	14046	0.874196	0.999665	0.488557	0.00434783	TRINITY_DN28678_c1_g1_i12_1	ko00620	ko00620	Metabolism	Carbohydrate metabolism	Pyruvate metabolism	1	43	32	2992	0.372282	0.536524	2.17442	C00042	0.0232558	0.57048
ko00380	Tryptophan metabolism	Metabolism	Amino acid metabolism	2	230	101	14046	0.49473	0.953082	1.2093	0.00869565	TRINITY_DN20555_c0_g1_i5_4;TRINITY_DN26024_c0_g1_i7_1	ko00380	ko00380	Metabolism	Amino acid metabolism	Tryptophan metabolism	1	43	83	2992	0.704297	0.71897	0.83833	C05635	0.0232558	0.590285
ko00561	Glycerolipid metabolism	Metabolism	Lipid metabolism	1	230	114	14046	0.848906	0.999665	0.535698	0.00434783	TRINITY_DN26372_c1_g1_i2_4	ko00561	ko00561	Metabolism	Lipid metabolism	Glycerolipid metabolism	1	43	38	2992	0.425089	0.565184	1.83109	C00184	0.0232558	0.600717
